# Supplementary material for: Radiological Methods for the Imaging of Congenital Malformations of C6-T1, the First and Second Sternal Ribs and Development of a Classification System, Demonstrated in Warmblood Horses
Source: Animals (Basel). 2023 Dec 2;13(23):3732. doi: 10.3390/ani13233732 (PMC10705149; doi:10.3390/ani13233732)
Supplement: Supplementary file 1 [file animals-13-03732-s001.zip]

Archive with 1 entries (1 files):
- animals-2642643-supplementary.pdf
